# Supplementary material for: Integrated relationship of nasopharyngeal airway host response and microbiome associates with bronchiolitis severity
Source: Nat Commun. 2022 Aug 30;13:4970. doi: 10.1038/s41467-022-32323-y (PMC9427849; doi:10.1038/s41467-022-32323-y)
Supplement: Supplementary file 4 — Source Data [file 41467_2022_32323_MOESM4_ESM.zip]

Archive with 8 entries (7 files):
- Source_Data_NC_final/
- __MACOSX/._Source_Data_NC_final
- Source_Data_NC_final/.DS_Store
- __MACOSX/Source_Data_NC_final/._.DS_Store
- Source_Data_NC_final/Source_Data_All.xlsx
- __MACOSX/Source_Data_NC_final/._Source_Data_All.xlsx
- Source_Data_NC_final/Sourse_Data_fig3A.xml
- __MACOSX/Source_Data_NC_final/._Sourse_Data_fig3A.xml
